# Supplementary material for: Non-Destructive Near-Infrared Technology for Efficient Cannabinoid Analysis in Cannabis Inflorescences
Source: Plants (Basel). 2024 Mar 14;13(6):833. doi: 10.3390/plants13060833 (PMC10975745; doi:10.3390/plants13060833)
Supplement: Supplementary file 1 [file plants-13-00833-s001.zip]

Archive with 1 entries (1 files):
- plants-2903638-supplementary.pdf
